# Supplementary material for: Comprehensive Sequence Analysis of IQD Gene Family and their Expression Profiling in Grapevine (Vitis vinifera)
Source: Genes (Basel). 2020 Feb 24;11(2):235. doi: 10.3390/genes11020235 (PMC7073947; doi:10.3390/genes11020235)
Supplement: Supplementary file 1 [file genes-11-00235-s001.zip › supplementary/Table S1.xlsx]

## Sheet: Table S1
	List of primer used in our qRT-PCR analysis
F1	TCAGAGGGCACATTACACGAA	R1	TTGAAAACTCGGGAAGCAACCT
F2	GCAAGCCAAAGTTATCACGCACT	R2	CCCGCCACAAAGGAACAATTGGA
F3	AAGCCTGCATGTTTCCTAAGTCT	R3	ACCTCCCCTGCATAATGGCTA
F4	ATATCCCACAAGGCGAACC	R4	ACCTTTGTCTTGCCTACCTG
F5	ATCGGCCAGGATCCCAATGCAA	R5	AGCTCCAGTTGATTTCCTCTCGT
F6	CCATTGCAAAGAAGAGCCTAGCC	R6	ACTTGACTCCGCTGCTCGAAT
F7	GGGTATCCTACACGCCGTCCT	R7	ATCTGAAACCCCTTAAGCCCCT
F8	TGCCACTGAGCCACATTACGTT	R8	GCTCCCCTTCAAGACATCAGGT
F9	ATGCTTATGCGCTACCTTGCT	R9	CCCCTGATATTCGCCCATGCTT
F10	CGCTTTGGCCTATTGGTTCCT	R10	ATCCAAAACCTCAGCCCGTCT
F11	TGCAGCTTTACTCAGGTTCGG	R11	GTTTCAAGCGCTGAGAAATGGAC
F12	CCTTCATTGGGCAGCACGTT	R12	AGTCCCTTATGCCCGCTTG
F13	GCGGCTATTAACTTTCAAACACC	R13	GAAGCAACAACAGTCTCGGAT
F14	ATAGGTTCTCGGTTTAAGCAACA	R14	AACGTAGTTGCTGTAGAACAT
F15	CCCACTGTGATGCCTCTACACCT	R15	CACTGCGCTTGGGCCTACCTG
F16	AAACAAGCCAATACGACCCTG	R16	CCTATCCTAAGCCAGTTGTCC
F17	CACCTGGAAACCTGACCCCAA	R17	CTTCATCTACTTCAAACGGGCAT
F18	AGCCTTCACACCTCTCAAACACC	R18	CGCCCCTTCCTTGTTGATGC
F19	TTGCTCATGCCTTCGCCCAC	R19	TGCCTGTACTCTCCCAATGCTT
F20	GGAACCCCTAACAAAACCCAA	R20	ACTTCGATCAGTTTCTACCGTT
F21	ATCCAAAACCATCACTGTTCGC	R21	GCTCCTCCTTCTGTAACGTCT
F22	ACTGCGACCACAACATACCCAA	R22	TCCTCTGCCCCATTTGAGTCC
F23	AAGCACATTTATCGAGTCACC	R23	CATTGCTCCTTGTTAATCGTCT
F24	ATCACAGAGGGAAAAGCCAAC	R24	AGTTCTTTACTCATCCATCGGTT
F25	TGGCAAGTCTTCTCAATTCCAC	R25	AATGATGTTCCTGCCACTCG
F26	GACGCCAAGCAATCACGAA	R26	AGCTGCTCAATAACATAAGCC
F27	AGGCTGCTGTTCGATCCCAA	R27	ATCATTCTGCGGGATCTTGACT
F28	CGACACTACTTTCAACGCCAT	R28	AGAGAACCTGCATTCGTCACC
F29	CTTCCACAAAGCGCACCAC	R29	GGGCAATACAGCACTAGCAAC
F30	GAAACTCGAACTCCTGGTGCAA	R30	TGCCCAGATTTAACCTCAACGA
F31	GTCATCTTCGCATGTAGGCTC	R31	CGCACTCACTGTCTTTAAGGG
F32	TTTGAGACGCCAAGTAATCACC	R32	AGCTGCTCAATAACATAGTCCT
F33	AAAACTGTGCCAAACAATCACT	R33	CTTGCTTGCGCTTCTTATCAGTC
F34	CCGCAAGATTCTATGGTCAGT	R34	GCCAACTTCATTCTCCGGTA
F35	TCCTTGCCCTCATCTATCCCA	R35	TCAGCATTGTCTCCCCGTCA
F36	TGGGCTGCAACATACATCCAA	R36	AGGGCTTGAAGTCTTACCAAC
F37	CGCCAGTCCCCTTCTACCC	R37	TATGCCTCCGAAACCGCTCC
F38	TAAACGCCAAGCAACAACCAC	R38	ACATTCTAATCCTCCTTGCACGA
F39	TTCTCAAGCCCTCCTATCCCA	R39	CAGAGAAAGTGTCTAAGCTCCC
F40	CGATTCTAAGGCACTACCCAG	R40	TCAACAATTTCTTTCGGAGCA
F41	ACATACCGGGCATATAAGGCAA	R41	CCTAACCCGACCTTCTTGAGC
F42	AAGCCCGAGAAAGACGACCAT	R42	ATGCCCTCCTTTGAATCCCCT
F43	ATTCTACCTTTGATGTGCCACT	R43	GCCGCCTCTTTGATTCAGC
F44	GACGCTCCCAACACCGCCTA	R44	AGCTTTCACACCCGACGACT
F45	ACTTTGCAGCTCTCAGACGGA	R45	CACCTTGGCAGCTCTTGTCC
F46	CCGAGTCCACATAAGCCCAA	R46	AATCTTCTGGCCTTTGTGGTT
F47	GCAAGGCCAGTTTCATCACTC	R47	AAGTTCTCCTCTGTCGGGTT
F48	GAGCCATACCCTGTTCATCATGC	R48	TCTTTCCATCATCTGCCTCGT
F49	CGCCTCCTAAAAGCCCGAAC	R49	CCCTTCTTTGATCTCCGCCAT
