# Supplementary material for: Comprehensive Sequence Analysis of IQD Gene Family and their Expression Profiling in Grapevine (Vitis vinifera)
Source: Genes (Basel). 2020 Feb 24;11(2):235. doi: 10.3390/genes11020235 (PMC7073947; doi:10.3390/genes11020235)
Supplement: Supplementary file 1 [file genes-11-00235-s001.zip › supplementary/Table S2.xlsx]

## Sheet: Table S2
Biochemical properties of VvIQDs
Gene Name	Protien Identifier	Chromosome Location		Protein Properties				Subcellular Prediction
			cDNA length	Protein length	PI	MW (KDa)	Exon number	wolfpsort
VvIQD1	VIT_01s0026g01790.t01	1:1102843-11033705	1978	578	9.98	63.58873	6	nucl: 12, cyto: 1, plas: 1
VvIQD2	VIT_01s0010g03850.t01	1:21202170-2125499	3149	968	5.79	108.32111	13	nucl: 11, cyto: 2, cysk: 1
VvIQD3	VIT_01s0146g00150.t01	1:21937512-21939274	1492	471	4.72	52.22130	2	chlo: 10, chlo_mito: 7.5, mito: 3, nucl: 1
VvIQD4	VIT_02s0025g02690.t01	2:2335462-2337426	1605	534	10.19	60.04779	5	nucl: 12, chlo: 1, pero: 1
VvIQD5	VIT_02s0025g04120.t01	2:3644671-3649056	2018	494	10.35	54.0303	4	chlo: 6, nucl: 3, cyto: 1.5, cyto_pero: 1.5, mito: 1, vacu: 1, golg: 1
VvIQD6	VIT_04s0008g01080.t01	4:912051-914696	1477	449	10.19	50.30793	5	nucl: 9, chlo: 2, cyto: 1, mito: 1, extr: 1
VvIQD7	VIT_04s0008g01990.t01	4:1596779-1632413	5042	1524	8.9	173.73499	38	cyto: 10, nucl: 2, chlo: 1, cysk: 1
VvIQD8	VIT_05s0077g01240.t01	5:986575-999532	3403	927	6.84	104.86634	14	nucl: 6, cyto: 6, chlo: 1, vacu: 1
VvIQD9	VIT_05s0020g00630.t01	5:2509378-2521856	3632	1018	6.44	113.01202	13	nucl: 11, cyto: 2, cysk: 1
VvIQD10	VIT_05s0020g03980.t01	5:5650415-5653057	1845	464	9.82	51.22862	4	chlo: 5, nucl: 2, mito: 2, plas: 2, E.R.: 2, extr: 1
VvIQD11	VIT_05s0051g00050.t01	5:10177400-10289083	5040	1488	7.32	169.32429	39	nucl: 3, plas: 3, chlo: 2, E.R.: 2, golg: 2, cyto: 1, mito: 1
VvIQD12	VIT_05s0094g00530.t01	5:23888940-23894081	1986	598	10.76	66.77505	7	nucl: 11, chlo: 1, cyto: 1, cysk: 1
VvIQD13	VIT_06s0009g00210.t01	6:10154779-10173716	1656	445	10.08	49.17537	7	nucl: 9, cyto: 2, chlo: 1, mito: 1, plas: 1
VvIQD14	VIT_07s0005g02970.t01	7:5731113-5780724	3993	1143	7.09	129.87397	27	cyto: 6, nucl: 5, chlo: 2, cysk: 1
VvIQD15	VIT_07s0005g04790.t01	7:8037508-8057295	4936	1518	8.06	172.20799	38	nucl: 7, cyto: 4, chlo: 1, plas: 1, golg: 1
VvIQD16	VIT_08s0040g02360.t01	8:13435573-13441057	2048	479	9.96	52.6714	6	nucl: 12, plas: 1, cysk: 1
VvIQD17	VIT_08s0007g03630.t01	8:17571848-17575462	1705	468	5.96	52.20622	9	nucl: 11, chlo: 1, plas: 1, vacu: 1
VvIQD18	VIT_08s0007g05960.t01	8:19843662-19845717	1278	425	10.01	48.10678	5	nucl: 7, mito: 4, chlo: 2, cysk: 1
VvIQD19	VIT_08s0007g05980.t01	8:19849625-19853893	1426	452	9.79	51.65414	6	nucl: 7, chlo: 3, extr: 3, cyto: 1
VvIQD20	VIT_09s0002g01680.t01	9:1517451-1523754	3027	1008	9.61	113.00059	13	chlo: 6, nucl: 3, cyto: 2, cysk: 2, mito: 1
VvIQD21	VIT_09s0002g01910.t01	9:1670135-1691888	4697	1558	8.63	176.95003	39	chlo: 4, nucl: 2.5, cyto: 2, plas: 2, cysk_nucl: 2, mito: 1, extr: 1, vacu: 1
VvIQD22	VIT_09s0002g03360.t01	9:3038580-3040981	1655	402	10.76	44.84506	3	nucl: 13, cysk: 1
VvIQD23	VIT_09s0002g04560.t01	9:4138840-4140754	1154	316	7.71	35.65354	7	cyto: 11, mito: 1, plas: 1, cysk: 1
VvIQD24	VIT_10s0003g00860.t01	10:2105059-2110917	1272	306	10.55	34.31822	6	nucl: 5, mito: 4, cyto: 3, chlo: 1, extr: 1
VvIQD25	VIT_10s0071g00210.t01	10:16417884-16443806	3852	1180	6.91	133.01467	23	chlo: 7, nucl: 4, mito: 2, cysk: 1
VvIQD26	VIT_11s0016g01710.t01	11:1354858-1369503	4943	1519	8.79	172.75316	39	cyto: 11, chlo: 1, nucl: 1, cysk: 1
VvIQD27	VIT_11s0016g01970.t01	11:1596759-1599916	2087	535	8.72	60.53070	9	nucl: 7, chlo: 4, cysk: 2, cyto: 1
VvIQD28	VIT_11s0016g03030.t01	11:2439159-2441045	1479	435	10.39	48.57487	3	nucl: 12, plas: 1, cysk: 1
VvIQD29	VIT_12s0059g00290.t01	12:5149731-5152190	1376	382	9	42.82184	6	nucl: 8, cyto: 3, chlo: 1, mito: 1, golg_plas: 1
VvIQD30	VIT_13s0019g03890.t01	13:5123720-5128026	1870	482	10.4	53.02703	5	nucl: 14
VvIQD31	VIT_13s0320g00070.t01	13:24372721-24391093	4955	1556	8.24	177.18972	39	extr: 5, vacu: 3, chlo: 2, nucl: 1, cyto: 1, mito: 1, plas: 1
VvIQD32	VIT_14s0030g01880.t01	14:6781976-6784193	1607	391	9.91	43.67645	4	nucl: 10, cysk: 2, chlo: 1, golg_plas: 1
VvIQD33	VIT_14s0081g00160.t01	14:7769590-7785299	4579	1523	8.96	173.12388	37	nucl: 4, cyto: 4, E.R.: 3, mito: 1, plas: 1, pero: 1
VvIQD34	VIT_14s0108g00150.t01	14:28944147-28951192	2235	578	9.74	63.58112	9	nucl: 3, vacu: 3, golg: 3, chlo: 2, cyto: 1, plas: 1, E.R.: 1
VvIQD35	VIT_15s0048g02680.t01	15:16814247-16816927	2162	557	10.24	61.6366	5	nucl: 10, chlo: 3, plas: 1
VvIQD36	VIT_15s0046g01560.t01	15:18496035-18501256	4073	1204	4.77	132.70384	3	nucl: 13, pero: 1
VvIQD37	VIT_16s0022g00640.t01	16:11982574-11990706	1821	395	9.36	45.26536	3	cyto: 8, chlo: 3, nucl: 2, mito: 1
VvIQD38	VIT_16s0100g00620.t01	16:16113369-16117083	1002	333	10.39	37.60233	4	mito: 7, chlo: 4, nucl: 2, cyto: 1
VvIQD39	VIT_16s0098g01070.t01	16:21341512-21343257	1389	462	9.93	51.63119	5	nucl: 13, chlo: 1
VvIQD40	VIT_16s0098g01790.t01	16:21853417-21856524	1575	462	9.73	51.42453	4	chlo: 3, mito: 2, plas: 2, vacu: 2, E.R.: 2, nucl: 1.5, cysk_nucl: 1.5, extr: 1
VvIQD41	VIT_17s0000g05840.t01	17:6368468-6379327	2335	623	9.72	68.99973	9	nucl: 5, chlo: 3, E.R.: 2, cyto: 1, plas: 1, vacu: 1, pero: 1
VvIQD42	VIT_18s0001g13870.t01	18:11862607-11871541	2997	792	6.04	85.87366	6	nucl: 9, cyto: 4, cysk: 1
VvIQD43	VIT_19s0014g01690.t01	19:1809174-1810993	1001	309	10.14	35.05799	5	cyto: 5.5, cyto_nucl: 5, nucl: 3.5, mito: 3, plas: 1, cysk: 1
VvIQD44	VIT_19s0014g03640.t01	19:3750407-3776473	3698	1197	8.57	134.31172	25	cyto: 10, nucl: 3, cysk: 1
VvIQD45	VIT_13s0019g01830.t01	13_random:3189921-3192397	2073	469	9.94	53.28886	6	chlo: 6, mito: 4.5, cyto_mito: 3, nucl: 2, cysk: 1
VvIQD46	VIT_07s0141g00250.t01	7_random:154717-170273	4428	1353	6.3	152.73134	12	nucl: 7, cyto: 3, E.R.: 2, plas: 1, pero: 1
VvIQD47	VIT_00s0268g00030.t01	Un:19629747-19631204	1358	445	8.97	51.20474	3	nucl: 5, cyto: 4, cysk: 2, chlo: 1, mito: 1, plas: 1
VvIQD48	VIT_00s0684g00020.t01	Un:34168471-34169117	552	137	10.68	15.52706	2	chlo_mito: 6.33333, mito: 6, chlo: 5.5, cyto_mito: 3.83333, nucl: 2
VvIQD49	VIT_00s1404g00010.t01	Un:39043158-39048253	1662	553	11.02	64.03353	7	chlo: 5, mito: 4, nucl: 2, cyto: 2, cysk: 1
