# Supplementary material for: Comprehensive Sequence Analysis of IQD Gene Family and their Expression Profiling in Grapevine (Vitis vinifera)
Source: Genes (Basel). 2020 Feb 24;11(2):235. doi: 10.3390/genes11020235 (PMC7073947; doi:10.3390/genes11020235)
Supplement: Supplementary file 1 [file genes-11-00235-s001.zip › supplementary/Table S3.xlsx]

## Sheet: Table S3
Seq_1	Seq_2	Ka	Ks	Ka_Ks	Effective Length	Avg. S-sites	Avg. N-sites
AT1G01110.2	VIT_02s0025g02690	0.392237	N/A	N/A	1497	359.833	1137.17
AT1G01110.2	VIT_15s0048g02680	0.30799	N/A	N/A	1518	366.583	1151.42
AT1G04600	VIT_05s0051g00050	0.1974	1.60612	0.122905	4404	994.5	3409.5
AT1G04600	VIT_07s0005g04790	0.202789	1.77447	0.114282	4482	1013.33	3468.67
AT1G17480	VIT_09s0002g01680	0.430182	1.63916	0.26244	1080	255.5	824.5
AT1G19870	VIT_18s0001g13870	0.458672	1.70035	0.269751	2082	478.833	1603.17
AT1G67310	VIT_01s0010g03850	0.342782	1.45963	0.234842	2778	635.417	2142.58
AT2G26180	VIT_04s0008g01080	0.200862	2.47886	0.08103	1242	287.667	954.333
AT2G33990	VIT_10s0003g00860	0.372525	1.27323	0.292583	783	179	604
AT2G43680	VIT_05s0094g00530	0.249693	1.75754	0.14207	1464	348.083	1115.92
AT2G46240	VIT_15s0046g01560	0.662692	N/A	N/A	2790	603.583	2186.42
AT3G09710	VIT_08s0040g02360	0.436819	2.3176	0.188479	1311	306.5	1004.5
AT3G15050	VIT_19s0014g01690	0.39215	1.9506	0.20104	777	176.667	600.333
AT3G16490	VIT_11s0016g03030	0.341682	N/A	N/A	1122	258.417	863.583
AT3G16940	VIT_05s0077g01240	0.28792	2.30318	0.12501	2529	576.167	1952.83
AT3G49380	VIT_16s0098g01070	0.541901	3.4099	0.15892	993	241	752
AT3G52290	VIT_13s0019g03890	0.297589	2.71304	0.109688	1263	292.75	970.25
AT3G52870	VIT_08s0007g03630	0.26554	3.94228	0.0673569	1284	298.333	985.667
AT5G57010	VIT_11s0016g01970	0.301751	N/A	N/A	1446	329.667	1116.33
AT5G62390	VIT_16s0022g00640	0.344851	1.81509	0.189991	1140	255.25	884.75
VIT_01s0026g01790	VIT_14s0108g00150	0.312583	0.826473	0.378213	1695	398.5	1296.5
VIT_01s0026g01790	VIT_17s0000g05840	0.324913	1.2287	0.264435	1701	394.833	1306.17
VIT_09s0002g03360	VIT_11s0016g03030	0.165646	1.28649	0.128758	1197	285.333	911.667
VIT_17s0000g05840	VIT_14s0108g00150	0.334077	0.974251	0.342907	1692	394.667	1297.33
