# Supplementary material for: Comprehensive Sequence Analysis of IQD Gene Family and their Expression Profiling in Grapevine (Vitis vinifera)
Source: Genes (Basel). 2020 Feb 24;11(2):235. doi: 10.3390/genes11020235 (PMC7073947; doi:10.3390/genes11020235)
Supplement: Supplementary file 1 [file genes-11-00235-s001.zip › supplementary/Table S4.csv]

!Sample_title	VIT_01s0026g01790	VIT_01s0010g03850	VIT_01s0146g00150	VIT_02s0025g02690	VIT_02s0025g04120	VIT_04s0008g01080	VIT_04s0008g01990	VIT_05s0077g01240	VIT_05s0020g00630	VIT_05s0020g03980	VIT_05s0051g00050	VIT_05s0094g00530	VIT_06s0009g00210	VIT_07s0005g02970	VIT_07s0005g04790	VIT_08s0040g02360	VIT_08s0007g03630	VIT_08s0007g05960	VIT_08s0007g05980	VIT_09s0002g01680	VIT_09s0002g01910	VIT_09s0002g03360	VIT_09s0002g04560	VIT_10s0003g00860	VIT_10s0071g00210	VIT_11s0016g01710	VIT_11s0016g01970	VIT_11s0016g03030	VIT_12s0059g00290	VIT_13s0019g03890	VIT_13s0320g00070	VIT_14s0030g01880	VIT_14s0081g00160	VIT_14s0108g00150	VIT_15s0048g02680	VIT_15s0046g01560	VIT_16s0022g00640	VIT_16s0100g00620	VIT_16s0098g01070	VIT_16s0098g01790	VIT_17s0000g05840	VIT_18s0001g13870	VIT_19s0014g01690	VIT_19s0014g03640	VIT_13s0019g01830	VIT_07s0141g00250	VIT_00s0268g00030	VIT_00s0684g00020	VIT_00s1404g00010
Stamen	10.46162013	11.05881704	12.13029732	7.664666531	11.21802886	7.200195677	11.40062598	12.34761399	11.45806692	10.87500439	9.901667664	14.84650099	11.75864484	12.92865824	11.92434056	13.63769111	9.448548258	8.389470015	8.975549465	7.64867515	11.46265776	10.39044038	7.052278215	9.594909278	11.51847613	9.616025581	7.408553364	9.75994143	10.5282677	13.51831721	8.907115999	6.303613337	12.70160519	11.71603204	11.20853362	12.22088841	11.8917508	7.045877948	6.721885277	13.17213213	12.72560218	11.90734137	13.34512961	12.10247087	10.81864808	12.2637064	9.513372306	8.368018933	9.115869484
BerryPericarp-FS	11.65396837	11.67848167	11.5659894	9.940725912	11.96278728	10.76375113	10.9578324	13.96455161	11.61881907	11.84433668	7.28317326	14.15373238	12.86776538	9.656018098	12.08172281	13.91585814	12.66736957	6.796872421	10.17541128	9.88334334	12.13450092	11.22008454	8.487464911	10.5008306	11.77215042	11.12010004	7.331066218	9.324801605	11.84866662	12.16403456	9.244898948	7.413077823	6.273469266	13.17113092	11.60258559	13.363232	13.0561885	8.528737347	9.04662611	11.95401572	13.73775611	13.2264206	11.84731057	12.46854068	11.93924127	12.46044288	6.827501495	7.200203852	11.35069659
BerryPericarp-PFS	11.69977233	11.45855956	11.68033315	7.876706224	10.59361833	8.056651261	10.5113038	13.48816233	11.38956726	10.50135455	6.71917203	14.2264719	12.52051106	8.277047125	12.3637702	14.181731	11.77995014	8.152436964	10.66909691	7.665152311	12.64299106	11.33207432	8.172527519	11.81609166	11.25889419	11.4659085	8.751883214	8.838880353	12.57071531	11.84131569	9.863156386	10.11450042	6.845071818	12.69626556	10.33461688	14.28782899	12.42003784	7.251868971	8.124000651	11.21187562	13.5496434	13.07554196	12.49599073	12.48869814	9.793607373	12.7208246	8.268729123	8.879557724	7.23463384
BerryPericarp-V	10.92855477	11.04320903	10.97776408	7.127796619	10.71483936	7.620977332	10.94028606	13.15716322	11.79989543	11.28616161	6.283998916	14.77178407	11.83921068	8.588533507	12.95446912	14.02560605	9.651667636	7.054875603	10.83006487	6.826135322	12.58593684	11.29310853	8.523173134	11.4860741	11.42796088	11.57666794	6.762029835	8.214820981	10.73792684	11.35354798	11.3343706	12.47115062	7.357236747	12.09053177	8.48220965	13.73649706	13.10600901	6.526564444	7.329250694	10.24083306	11.62696419	12.65052711	10.11025709	12.59362669	8.494412277	12.65560283	6.175690923	7.737816308	6.444283309
BerryPericarp-MR	9.468198061	10.84135599	13.78875282	8.088103602	7.969990816	7.872797985	9.452625633	12.3997243	11.3469135	9.434668186	7.773320563	14.44272454	11.41931372	8.426023586	11.48938137	13.81154754	8.445718428	8.362389522	9.354133653	7.768068507	10.90437872	11.42681815	6.959451401	8.390383947	9.713350998	10.71297401	8.187391666	9.844328109	10.08834326	10.99785808	10.05283406	11.41921977	8.193960608	11.45806606	8.422982808	13.92100075	12.6345719	8.104834597	8.572813895	13.02603736	10.28543786	12.4612215	7.178722939	12.1162324	8.663875308	11.83676114	6.761218776	9.312529421	7.670485122
BerryPericarp-R	9.814068366	10.91517167	9.713685792	7.816183681	8.622027408	9.613614526	10.31413003	12.83978511	11.58163331	9.523673029	7.57876893	14.91319544	11.12589719	7.417121139	12.69803901	13.83963332	9.445063142	7.35887094	9.167692023	8.155872325	11.9683245	11.17675597	7.857934356	9.991676783	10.88347827	10.72626869	7.06836986	8.933460513	10.29396875	11.0303401	10.99346503	11.53013562	7.751845286	10.95162774	8.172919158	12.9970764	12.48255841	8.094060086	8.508504583	11.74761782	10.10177547	11.91991885	7.889524244	11.90552208	9.943787054	12.67258077	6.279502249	9.382355635	6.807108011
Bud-S	11.1371945	11.91836636	8.870028154	11.85900151	12.81583674	8.255437787	11.94426611	13.28279066	12.55868876	10.97207034	6.992466327	15.00424483	11.92815685	9.700484513	12.1575401	13.44354449	9.971329193	8.289004456	10.91359131	7.238022518	11.80356946	10.20203299	6.949593293	11.21895266	11.68058252	10.23826858	8.749337604	9.615190662	12.18998049	11.68051337	8.092986122	6.546971607	8.480887791	12.52903355	12.83299234	12.23040703	12.67239495	9.621206338	9.049921136	9.033998772	11.85270311	12.41651409	8.756881518	11.75832421	12.41481272	12.68222524	6.597481514	7.738818492	8.294180369
Bud-B	11.62998683	10.20953053	8.720959585	13.34983893	11.94905185	12.92115196	11.79038448	13.03267341	11.4321073	9.343132034	8.61092025	14.46862622	12.347739	8.747594398	11.91263989	13.79903332	12.19063492	7.722238308	9.556849285	11.06980273	11.55326489	11.32385088	7.739409342	11.81480487	12.45843618	11.22867161	7.972849627	11.37270475	10.80327346	12.82949713	8.959548001	7.267192437	7.404141018	13.2275732	13.37858737	8.629305008	13.79087477	10.09401719	10.2797692	12.24393659	13.04383302	12.53936786	9.395469871	12.55741843	13.54432384	11.71824959	8.235862657	7.879317761	12.40413015
Bud-AB	11.17355378	10.01225672	10.33043329	11.92715603	12.05885678	12.57474823	11.36449537	12.79569725	11.16759481	8.989479654	8.236671987	14.0421762	11.40988766	9.497421093	11.12929643	13.41992968	11.55371888	10.35339865	9.558176736	10.48492944	11.00465646	11.53963301	8.380504356	11.73977414	12.08192255	10.79463951	8.599483936	10.79838161	11.12158316	12.61794358	9.398658196	8.065586672	6.521286349	12.92508923	12.49728843	9.207297054	13.17576849	9.222072368	9.714105249	12.86611641	12.61608261	11.84546326	10.27162449	12.20089375	12.63932733	12.1396955	8.908925464	8.430093576	12.13334641
Bud-L	11.49362449	11.85784658	9.834729121	9.274550932	12.70108802	10.93224798	11.10873679	13.5590501	11.80948378	8.51305971	8.560743609	14.43537352	12.55866883	8.565755825	12.07044887	13.96702379	11.97145943	8.410642144	8.904145362	9.73354924	11.82944989	12.2721209	7.771241846	12.43978501	12.42601729	12.10755471	9.111693857	9.979537615	11.03547041	12.74295954	8.252472272	6.640702862	6.731013487	14.06578706	13.10476254	12.27576199	13.09027979	9.731388335	8.387065941	12.99533965	12.98357913	13.25613373	10.21247409	13.06588773	11.6248617	12.77297947	8.071158417	7.147484786	11.21011932
Bud-W	10.44856116	12.28064005	13.07588745	8.221603232	11.63691345	8.880427893	10.44141483	12.68069301	12.12604863	7.673273737	6.923505768	14.26652578	11.07099916	7.444345435	11.90130564	12.73921312	10.18293537	8.998557523	8.426041064	7.853470712	10.61791355	9.879547514	8.551868445	10.9368293	10.94485357	8.327483782	7.204590706	8.917405896	11.08226105	10.90728503	7.576950368	7.480137189	8.005311089	12.55406637	9.254936086	14.60749085	10.90720365	8.151109586	8.537871964	11.35159539	8.344281111	11.51773622	7.228554172	11.10995577	11.01858503	12.8630841	7.406722313	9.386189432	6.962712886
BerryFlesh-PFS	12.07200417	10.94483832	11.82413668	6.90089699	10.71517839	8.001717813	10.92459913	13.85929835	11.61183593	10.73981436	5.927461937	14.27698354	12.59292513	9.176125349	12.43743739	14.60005009	11.93747497	8.160921868	11.11703211	7.830900719	13.00472756	10.34922317	8.975298675	11.23510235	12.01374721	11.93646471	9.78495977	7.96045379	12.11029244	12.02310862	10.30512694	7.590867703	7.022034845	12.17277387	9.466343319	14.77662327	12.43779043	6.668069472	8.137708437	11.64559352	13.72964853	13.20467417	13.34518356	12.79447814	10.56216291	12.72744384	6.441906705	7.390899794	8.123513597
BerryFlesh-V	10.71411169	10.84595062	10.79256528	7.102386936	10.25084614	7.25832262	10.73429894	12.80449642	11.63753734	10.52709901	5.675839449	14.87022916	11.79586717	9.224970383	13.01580181	14.13697503	8.24584185	8.14620801	9.873260816	7.229924333	11.98709877	11.58922745	8.592924156	10.62398754	11.49011882	11.25912534	6.376996461	7.522055749	11.26143042	11.84612207	11.2498912	12.22197397	8.384805331	12.18855768	7.289980436	13.12132413	13.41215743	6.435142391	6.667809356	10.10636337	11.00553157	12.69031596	7.688046277	12.5206283	7.797077846	12.496445	6.31599485	7.883503723	6.225223507
BerryFlesh-MR	9.881595798	11.12369842	9.156026177	7.001914808	9.428384601	6.928024809	10.98097496	12.68642155	11.53501327	10.42862974	5.443081678	15.17534289	11.44186738	9.094812266	12.69976637	14.11812599	7.812845808	8.660168268	9.531820051	7.620354251	12.21597227	10.44433939	8.219083796	10.1748275	11.4020364	11.14008587	6.54399072	7.328250059	11.50914983	11.75939652	11.4230047	11.76076776	8.794237143	11.13844461	7.466864994	12.38060897	13.09761738	6.554985283	6.243538976	10.77123015	10.21305864	11.98714734	7.099251364	12.37383419	7.49573513	12.50164958	6.015879614	7.59968353	6.316884886
BerryFlesh-R	9.362849741	10.98885212	10.31211433	8.252401308	8.574353847	8.205911331	9.625616008	12.54754225	11.07950867	9.98855215	6.695263097	14.84760224	11.17828618	8.000469551	12.16564479	13.69571331	7.988741485	9.77301829	7.836018786	7.755104558	10.72778789	10.04385779	8.216095084	9.713289129	11.71381121	10.39509423	5.475711817	7.833817765	11.51107767	11.16206398	10.87598799	11.51359149	7.71381608	10.41205904	7.340799613	11.452907	12.96158339	7.38837612	7.478264032	11.14335398	9.619090464	10.87176345	7.815986294	11.943433	8.708043502	12.43735351	7.66579779	9.130169401	6.339404658
BerryFlesh-PHWI	8.508349416	11.09103697	10.07771922	7.272528703	7.218611668	7.83627132	11.66147676	12.5575012	11.65112945	8.197880131	7.175050478	15.43496401	10.70814268	8.721176108	12.80146368	13.60277782	7.689508839	9.154932002	7.497179886	8.109195119	12.35060268	9.278232612	8.138404073	10.07700438	11.44609043	11.07676216	10.73918654	7.781809939	9.796050428	10.99515707	11.61882137	11.4937629	8.524861626	8.224061986	8.428112374	9.086591834	11.47108752	7.232972476	7.382602413	12.22231845	8.929611024	11.04306774	6.967975516	11.72934494	8.440668491	12.61138758	7.078159705	9.063249007	6.300611864
BerryFlesh-PHWII	8.554873398	11.10103786	10.15185586	7.383884258	7.124724463	7.161131883	11.69370256	12.28213425	11.684627	7.508798364	6.126928129	15.39566383	10.76635291	9.142987726	12.90837386	13.26721817	7.306566051	9.641431628	7.328166267	8.578171386	12.40605328	8.687783908	7.834966085	9.865979626	11.65168796	10.96340621	9.385281468	7.391395406	10.27533691	10.8180069	11.94666903	11.20084753	8.529056329	9.563523615	9.579243644	8.645619408	11.34978342	6.807913	7.098961988	12.69921763	8.631240729	10.90116671	6.730922943	11.70549596	7.882209972	12.33454053	6.669676418	8.966438158	7.399811959
BerryFlesh-PHWIII	8.538069268	11.02233487	11.76118553	6.97025931	7.391787765	6.519125126	11.82681692	11.83491935	11.89611572	7.691603953	5.832088294	15.43729747	10.60364875	9.242056613	12.99267049	12.94335806	7.103847291	9.683089649	7.752547906	7.931865234	12.19506995	8.862314484	8.831082878	10.40519253	11.59226236	11.18156102	9.418038113	6.782766748	10.12745058	10.3653446	11.8083884	10.24749045	8.448343484	10.11285757	9.411897562	9.242632276	11.31776119	6.989015976	6.731918615	13.33048301	9.668630925	10.90583762	7.020202146	11.28916973	7.793657494	12.30715099	6.122103231	9.179048606	6.95077944
Inflorescence-Y	11.61323465	11.25064336	9.046039438	12.36590387	12.5616712	11.62539988	11.7754275	13.36226463	11.66429764	10.00452831	7.940514263	14.61025421	11.99814055	9.247357916	11.69415581	13.64903663	6.672783614	7.803366976	10.8097333	10.03863554	11.53983169	11.47382242	7.601845057	10.43563762	11.76406794	10.70880226	8.503990002	10.99498507	10.64711285	12.34354431	9.609140253	7.324780607	6.92119629	13.44844437	13.03666931	10.67709269	12.7918078	8.57139872	9.452471202	13.08492518	12.78604427	12.92148316	10.25158103	12.77945912	13.75139421	12.45691735	7.142430457	8.424278284	11.74237014
Inflorescence-WD	11.18239435	11.40174574	11.55761168	11.08524007	12.57213688	10.86799553	11.03282634	13.18365929	11.45601424	10.98391397	8.517469273	14.37310876	12.22567063	8.816805008	11.86903149	13.64690039	6.371524014	8.83546095	11.02107482	9.078306502	11.29629584	11.71591017	7.25173487	10.34063422	11.88585344	10.49340449	7.568695924	10.78096456	11.80852114	12.33794774	7.896690636	7.134777111	6.60518317	13.07206224	12.4202368	11.95048543	12.74662768	7.404027448	9.297730217	13.08332752	13.21412708	12.62553763	12.42478762	11.84038553	12.54277394	12.38999873	6.798072122	8.650857285	11.26353819
Flower-FB	10.32745066	11.38710814	10.69051386	8.611642699	12.38297138	8.194137134	11.11768909	12.76473098	11.67026159	11.98683043	8.059592325	14.89623861	11.6773717	11.40760016	11.87951369	13.31984462	6.655933751	7.75658412	11.46559319	7.427103287	11.91495593	11.09603757	8.490372907	10.58105178	12.03003093	9.885271331	6.943507238	10.34493129	11.85388067	12.65785266	9.732011924	6.856352899	10.96789569	10.92196487	12.47042671	9.362826004	11.58029469	7.301023603	7.289042892	13.7436523	12.2409431	12.09000488	9.541558075	11.93974142	12.70498342	12.70830904	7.455676549	7.261107648	8.178735387
Flower-F	10.51541896	10.92336463	10.43344026	8.069127492	12.87341688	8.726811354	10.7707912	12.83437953	11.16315748	11.87512314	8.025199558	14.68543203	11.40586564	11.72379531	11.66470764	13.16328526	6.634544868	8.790207289	10.85793176	7.791488517	11.23659078	11.35008051	8.819492561	9.924811514	11.85407983	10.02354369	7.921900428	10.50527631	11.12307543	12.36792477	9.349266483	7.675674816	11.53825806	10.97361187	12.20800288	9.313096546	11.62722721	7.628664252	7.384898845	13.33597926	11.71873015	11.67641405	9.74582976	12.1455294	11.28682533	12.57664535	7.138519269	7.259280335	8.530949237
Root	10.52872351	10.77394826	10.68151295	9.776973051	10.41074195	9.798401595	10.53125067	13.68071297	11.81916221	10.65725368	6.001351893	14.66447715	11.672271	7.822485855	11.76987365	13.1230974	6.756115941	7.638731543	6.732235276	9.05625159	11.42948172	10.0285634	10.60271046	11.98319789	12.11821284	9.988382674	10.18894896	9.748630065	10.14240174	12.22353115	10.02743492	9.088366453	6.822538965	12.57217755	11.57840768	10.11909135	12.6564865	7.302958726	7.756517405	12.09864788	11.21806772	12.03719087	11.13439102	11.00730297	9.852993688	12.63547629	6.11951181	8.000558748	9.58100438
Leaf-Y	10.63697196	11.1027795	9.77112077	7.656079195	11.6733411	10.07301015	11.33152347	13.08606571	11.73072663	8.711449019	7.651757315	14.31598029	11.23842514	8.911541793	11.16527656	13.33266447	7.360803199	8.370614762	11.5593512	8.871461224	11.7006821	11.94796957	7.253043795	10.95584894	11.88058401	9.309599131	9.35944064	10.24835456	11.52791027	12.3488245	8.743911541	7.507186783	7.014578465	12.54916075	10.91524576	6.931604271	11.944368	8.920030235	8.253599334	13.89687989	11.91578697	12.00217479	10.30192197	12.12267676	11.94933856	11.97880369	6.824120769	8.886085208	10.7778279
Leaf-FS	9.666411911	11.50473624	12.54249022	6.825785627	11.52281812	7.882989418	11.03284815	13.33828593	12.04476664	7.506876149	7.283381648	14.19707172	10.44844329	7.650429499	11.43269631	12.91091032	7.899393179	9.948768736	11.33949142	7.191404729	12.05642773	11.86554158	11.49320749	11.17417211	12.60534524	8.972905137	10.1668786	9.494474281	10.97538466	11.69979076	6.890679746	7.056493213	6.833364507	10.56090518	7.646504709	12.57114922	10.29353296	9.16816857	7.296419167	12.55140086	9.369130185	10.37433765	8.895466729	11.99654116	9.839025278	12.67195195	7.430117975	8.624932501	7.677426023
Leaf-S	9.046353269	10.07131822	8.647518388	9.871234031	9.152219341	10.16401649	9.258538554	12.91212386	10.05058785	8.785945543	7.942406983	13.75984112	10.22897297	6.676732846	10.95025819	12.59273285	9.5850439	10.92847828	8.892044377	9.074892949	9.191299849	11.34577668	11.0111527	10.02634546	11.98164743	7.717763233	8.559389838	9.811619805	10.48999175	11.33094675	8.505629635	8.968018731	9.928894606	9.037803166	9.220688681	10.02017668	9.733972845	8.392202919	9.066589292	12.44226707	9.321574892	8.95892482	8.962715296	10.05840895	10.87364276	12.47183903	8.448205804	10.78600274	7.756500726
Carpel	11.01414778	11.6180589	12.42887527	10.84083758	13.13792279	10.17374063	11.38629902	12.87126243	11.85428694	11.38284825	6.796310055	14.72380393	12.02874151	9.5136174	11.71834058	12.99998166	6.446917865	8.15304529	11.19274282	8.193476079	12.00304379	10.99838534	8.991205307	10.58744751	12.00986197	10.30168062	8.501017103	10.7646361	12.23357624	11.1604009	8.960050214	7.239709899	7.604318475	12.346658	13.06893527	11.45159192	13.10929947	6.963791991	9.123845501	12.05962612	12.33857878	12.30165623	9.910887531	12.80552154	12.06056	12.91714921	6.964571912	8.133857173	10.69971414
Petal	10.58022009	11.71860993	12.5616539	7.270334265	11.80424667	7.908682832	10.92779154	13.20487753	11.81298181	11.91587098	7.556110042	14.50346277	11.50528765	9.623326735	11.81884144	13.09787274	6.7416827	8.789514626	11.80107039	7.236333161	12.40246363	11.37776816	8.348547437	10.60386245	11.8959496	10.27965236	9.088385447	8.391638853	11.26542947	11.22725743	8.271536951	6.761074688	8.507011647	11.77145302	11.94612253	12.56353494	11.63834427	6.757767789	6.951634417	13.79547531	12.02428608	11.44249302	10.88964909	12.57941867	12.57180616	12.62902187	7.724155693	7.660697156	8.114839829
BerryPericarp-PHWI	8.473462236	10.55591439	10.5962581	8.638282042	7.613893804	9.387410652	10.51940774	12.23773952	10.63216065	8.665880675	8.84642802	14.9739271	10.01772129	9.713720155	11.6451439	13.37642965	9.305915817	9.969140655	7.729354497	9.340853381	9.775436071	10.33698347	8.352525347	9.354236156	10.77835206	10.23852735	9.659155116	10.14304472	9.877698245	10.3140252	10.54898562	9.758123255	8.964254217	7.94966624	8.281848909	8.562620859	10.83886316	9.053133969	9.615772152	13.0687724	9.109758844	10.17553604	8.345057746	10.89736776	10.11733358	12.1084436	8.107033948	9.634918417	8.354146512
BerryPericarp-PHWII	8.650139251	10.95156764	11.27184233	7.651727422	7.014308794	8.46156471	11.23312981	12.09466027	11.47565449	8.078137462	6.661136757	15.03942153	10.60496782	9.740549561	12.35376183	13.03057389	7.854506885	9.102717175	8.168045268	7.978229004	11.4093211	10.22457152	8.276446261	9.747555239	11.5722003	10.34657061	9.579518341	7.667631978	9.932683515	10.52844841	11.06908496	10.17459804	8.743947995	9.483669687	9.076815597	9.104847699	11.54260307	7.17386865	7.270279751	12.6183203	9.217214557	10.38167543	7.847892541	11.30027676	8.772397058	12.29941363	6.909873088	9.684764689	7.26627901
BerryPericarp-PHWIII	7.862900769	11.14687093	11.79443854	6.808696091	7.097760016	7.061164146	11.93205877	11.92644982	11.81241031	7.474348157	5.912809517	15.25102441	10.63694327	7.454408974	12.77361556	13.16618126	7.515090046	8.499065212	8.631659086	7.625629706	12.16025014	10.24265212	8.623820538	10.49556393	11.75363434	10.7178843	10.77231237	7.230433605	9.613769516	10.4457486	11.6930197	9.692005169	9.286756037	10.54531766	9.126917377	9.425399507	11.1692397	6.75886723	6.621148327	13.64396242	9.632743824	10.82985154	6.831993324	11.05504231	7.41850622	12.57898017	6.649232222	9.07580001	7.09148828
Pollen	9.970243729	10.7010696	11.71734691	7.202727882	10.39564481	8.524443769	9.946273952	11.53180422	11.17024536	9.51574911	12.17905042	13.32560224	11.41480149	7.427850568	10.37535897	12.72436712	7.437838056	9.477916759	8.349933584	8.033317457	10.44257725	12.3105219	8.483238046	8.324918586	11.27891208	8.316197042	8.045559463	7.539562089	8.26214967	14.16307097	8.193139276	6.420984794	13.57479868	10.21409039	12.24753025	11.56659677	9.995767151	6.756167104	7.584643119	11.23387878	11.78837474	10.0677671	7.662074918	12.7372447	8.948827127	10.81859682	11.71704875	8.418839987	11.44653582
Rachis-FS	11.37850666	11.15489193	11.19942237	7.495048864	12.82828791	10.77779913	11.08664712	13.37321488	11.8227713	9.359767859	7.866892528	15.17984004	11.92067137	9.192097565	12.05356109	13.74353537	8.291668015	7.535437395	10.40455884	10.14079782	12.24964113	10.14599369	10.63976727	10.72846306	11.96935198	10.63681673	10.41460068	9.190002414	11.56897343	12.81026836	10.82150096	9.149717486	7.735612433	13.20902239	10.29085979	12.98050348	12.51185496	9.75352877	8.419616137	13.13645328	12.86238229	12.42855297	7.239845123	12.52300973	11.84635978	13.15470895	7.05278539	7.588289884	11.15768641
Rachis-PFS	11.21352955	11.17721915	10.96971508	7.755705465	12.10265075	9.897126954	11.14021893	13.42910331	11.76014747	9.819255704	7.822326511	15.17628387	11.71404513	9.634856417	11.63942814	13.67794807	8.55234889	7.944228886	10.86484001	9.327475923	12.01846941	9.354469792	10.1491861	11.14754838	11.89632509	10.29070546	10.13891087	8.871326196	11.31070697	12.56992916	9.990967856	9.464542347	6.898792827	12.93312276	10.22897998	13.42425521	12.71131547	9.914229392	8.35067772	12.92751255	12.39249967	12.4213535	6.264724074	12.38500067	11.85594753	13.11299301	7.046978453	6.764738923	10.29371304
Rachis-V	10.62450838	11.75153046	11.48094289	6.699572453	11.92111972	6.86678437	11.22372571	13.18159203	12.47005169	9.073898316	5.814806743	14.84966165	11.55460004	10.78140138	12.52463721	13.80691189	7.975614902	8.025504113	10.00969917	6.796450667	12.40638817	9.730407865	8.415368549	11.01772987	11.59630159	10.48558113	9.081378689	9.74506474	10.89101596	12.39861745	9.614165357	10.1827254	7.406927767	11.6453646	7.775895554	14.7738093	12.42043244	7.166874419	6.375951691	10.14040695	10.19095431	11.62430694	6.398515692	11.83929566	8.690903011	13.00270779	8.104581282	7.231037131	6.626475642
Rachis-MR	10.31166791	11.73308914	9.136106774	6.29169257	11.56854639	6.331170746	11.07161152	13.40392097	12.23107564	9.578586548	5.591559746	15.12344907	11.55940059	11.50147108	12.42144401	13.89056196	8.391469877	8.421675649	10.66754254	6.685683235	12.23781245	8.816493045	9.912065987	11.54701018	11.86086143	10.62890601	9.223591485	9.365653173	10.59905196	11.98985953	9.712761985	10.72409457	7.851998837	11.66253339	7.79436171	14.35390848	12.09717375	7.335985772	6.65407507	9.575039669	10.01447386	12.01860618	6.337012288	12.07855697	10.20639476	13.06921156	8.250523451	7.202940059	6.230180593
Rachis-R	10.47434393	11.86684006	8.75598914	6.366380504	12.32864875	6.20551633	11.30754569	13.37523134	12.38563033	9.798398895	5.592780922	15.10151217	11.40098303	11.29007646	12.392026	13.76865836	8.281908396	8.571291261	10.53623102	6.568551531	12.12610753	9.092770352	10.10999711	11.19374505	12.18405936	10.4992247	9.117054303	9.310111349	10.908756	12.18034639	9.483318674	10.98313791	7.934830986	11.42777245	7.08395793	13.73184881	11.36419805	7.27341487	6.533602281	8.93298733	9.655047657	11.68272581	6.145541602	11.9180436	9.956056652	13.38269787	8.551346181	7.257890655	7.02580399
Seed-V	10.51664802	11.35750848	11.71374951	6.820987326	9.88648791	6.344946823	11.71561671	12.22588498	11.71792021	8.27187539	6.191273114	14.6171508	11.72390407	6.80151437	12.72075977	12.96183416	6.393896653	10.15285733	7.620971224	7.157346935	11.77489376	12.01813322	8.216854965	10.51472983	10.91474937	8.659729561	9.095634375	7.858312611	8.326481921	10.28137756	7.503043901	9.235431892	6.791238875	11.40457835	8.486767996	14.5189543	11.87138742	8.936218319	6.432472304	10.25703322	8.869714641	10.53501692	6.82651671	11.46092895	7.385963034	12.37971838	11.78171215	8.810812599	5.903379777
Seed-MR	10.23303341	11.4269378	12.28729442	6.667750232	8.920603457	6.401348876	11.85353472	11.9755417	12.0146482	8.029747343	6.639268346	14.66886657	11.98240005	6.740275485	12.8194272	13.09814438	6.457911617	10.15880216	7.692191203	7.606966511	11.8218673	10.73329361	8.577413092	10.55754731	10.72259638	8.812515339	8.94484088	7.870446922	8.371729461	9.916553773	7.95931132	9.155887079	7.467890801	11.41953889	8.316432394	13.83061696	12.0433281	8.893657989	6.976506844	11.4729975	8.681097826	10.80933003	6.623320638	11.66124924	7.529899012	12.0267093	12.11433422	8.592896133	6.068348361
Seed-FS	11.57442402	12.513669	10.41937737	9.786469761	13.38594888	12.13326131	11.49378375	13.26869343	11.47536275	9.81948857	8.005792947	14.87417506	12.74883035	5.813118468	11.88949604	13.41832141	7.101278878	8.223901148	8.618835127	11.21115875	11.4313866	11.60431847	10.1271539	10.51523463	12.02655249	11.02221244	8.035957421	11.19328961	11.27292764	12.37842357	7.863639096	8.698131642	6.512147859	12.90088834	12.57579015	11.83513325	13.5945121	9.872428639	6.304009005	11.77496135	13.56340027	13.09078825	7.032853887	12.51388876	11.3839306	12.39935426	7.005334484	7.763267705	9.220978822
Seed-PFS	11.50038007	11.40602957	10.64499111	6.793971725	12.42579068	11.274894	11.51116294	13.0228833	11.14135839	8.336517718	6.95541743	15.11221756	11.96523505	5.887829862	11.66914232	13.17209422	6.722957769	8.60035587	9.680825401	10.17739566	12.18435211	9.989377942	8.47838876	10.53278903	11.84987445	9.870833211	6.461059197	9.252764762	11.35428061	11.62618358	9.004632472	11.61280094	6.124965653	12.77400044	11.3296422	13.50749787	12.46312222	8.31116552	6.017847693	12.33291162	12.86591592	11.78885901	6.88757604	12.34899504	8.929046305	12.33715333	6.767985775	8.389878668	8.581457959
Seedling	10.95813761	10.17643498	8.512697672	11.13824193	11.76925106	10.27452473	10.05932869	13.21773977	10.68926348	11.39391149	6.862627027	14.42505796	12.09330641	7.614163823	11.75173268	13.63380798	6.781193575	7.539604737	9.644973845	9.043927263	10.31217013	11.22756129	9.117840036	11.69867457	12.09573722	9.687642792	7.796757802	9.725667321	10.36474477	13.11750336	9.509418739	9.161465743	7.035889626	13.47615308	11.86222471	12.59391181	12.93774468	9.115351496	8.839371778	12.983492	11.68929406	12.53553642	8.786531021	11.53342627	13.11587517	12.33704784	7.21484526	8.709322231	9.993933768
BerrySkin-PFS	11.77518124	11.63073429	11.16146574	7.255461392	11.20541654	8.103759886	10.54516238	13.65494923	11.16313441	10.90204908	7.051462739	14.24229882	12.19374942	10.49554777	12.07188214	14.31028177	6.27867866	8.323827895	11.13799708	7.801886159	12.387412	11.82830742	8.539759809	11.58357048	11.8600526	10.2992271	8.731454808	8.423673406	11.4744052	11.76219273	8.26782057	7.218982927	7.114141413	13.74763915	10.26907894	14.4671445	11.72844953	7.847166993	5.594225061	11.05557958	13.02711033	12.91624554	8.363426634	12.26149458	9.533337845	12.71056862	7.727608517	8.726297644	8.250910269
BerrySkin-V	10.65940877	11.55865429	11.5999965	7.071140536	9.782069957	7.064778686	10.19544296	12.83426808	11.63246666	10.49254339	6.726184093	14.6443879	11.65538835	10.28503803	12.62800612	14.14145345	7.978329122	8.73914771	10.63980872	7.052296331	11.56715475	11.83575799	9.179795079	11.13894797	11.70896545	10.53077306	8.338097519	7.938709221	10.09738694	10.99178223	9.53956435	10.7666414	7.73048712	12.13780768	7.295217919	14.0716539	12.82762173	6.816258361	6.690929193	10.12304686	10.32177311	12.82095277	7.811353284	12.24920038	8.001070353	12.71271578	7.633237443	8.147069215	8.56288793
BerrySkin-MR	10.09269328	11.17083214	8.646429705	6.534782728	9.303190918	6.572674966	10.72274706	12.81330472	11.57588113	10.45075075	5.822092774	15.02849422	11.13780075	10.58583261	12.54032423	14.28304342	7.767968125	8.679160443	10.73240347	6.96358972	11.86600353	11.85304081	8.260848985	11.18751415	11.86528065	10.21228318	8.205767189	7.811423933	10.55965273	10.92766563	9.872075877	10.39918445	8.719616987	11.16822029	6.987889281	13.30194863	12.5196641	6.190911112	6.43790462	10.22043275	9.960744092	12.35026518	7.854099572	12.16728929	7.608698376	12.60408986	7.120764911	7.828009509	8.314477507
BerrySkin-R	9.736931781	11.09287824	9.508233855	7.966611193	8.074667768	8.987633522	9.749692082	12.42950416	11.25897327	10.27505847	7.257199243	14.59519944	11.17178092	10.98483438	12.15888235	13.82818592	7.518146927	9.71962982	9.852162742	7.996063855	11.0102979	11.76205427	8.755822279	9.952237453	11.66146132	9.848074132	7.914787735	8.450647664	10.34045286	11.41179254	9.384121779	10.27372956	8.532518272	10.30807258	8.377987713	11.40063888	12.60328788	7.630879875	6.298184792	11.17295717	9.747164983	11.28974563	9.158491878	11.44024023	9.198281322	12.50365765	9.751505006	9.764767945	6.987112391
BerrySkin-PHWI	9.270186293	10.78299207	10.40585324	8.408637568	8.07839991	9.059495438	10.71517052	12.45773527	11.50248128	9.116064493	7.612272625	14.70017038	10.73197658	11.14856979	12.4155983	13.18105258	8.855651318	9.76796647	9.422779627	8.532583206	11.41504895	11.144304	8.863350006	10.23831795	11.44560774	10.07488002	10.43718959	8.328384714	9.364545075	10.76645989	10.55341011	10.65327055	9.658663742	9.205306568	8.309646875	9.312926432	11.25932693	7.196651301	7.302654154	11.53286928	9.614550354	10.09982118	9.199500585	11.02352162	9.665134542	12.57005986	10.20557844	9.779940912	6.459458942
BerrySkin-PHWII	9.047183	10.83993794	10.67128305	7.014801602	7.962013928	7.168872653	11.27340904	12.29270076	11.90800287	8.313359238	5.921583113	15.17092636	10.79342516	11.05888467	12.69882619	13.11170461	8.343277524	9.198776516	9.606756821	7.281922302	11.7414705	11.28269414	8.021040108	10.41109782	11.7763516	10.34229843	7.816113265	6.968313515	9.549386805	10.36258312	10.9655871	9.888427435	9.365746479	9.452574158	8.525556697	9.208923224	11.29260491	6.216632701	8.298287912	12.24723996	9.170525999	10.64566294	7.218837663	11.4776925	7.88541167	12.60532113	9.969282183	8.828633697	6.20478305
BerrySkin-PHWIII	8.530585159	10.72285377	11.48516515	6.586864802	7.826220083	6.376530604	11.73633745	11.96611607	12.04841422	7.169315401	6.070353546	15.22794974	10.84504371	9.24760912	12.83864062	13.15625297	7.866648388	8.972304935	9.455447097	7.477380513	12.34151187	10.40659123	8.483416093	10.55260442	12.2227615	10.53981666	10.72332817	6.782723072	9.391433358	10.07149141	10.9745556	8.877135843	9.43446317	9.666863086	8.798463701	9.338422558	11.03579743	6.914046221	7.973343405	12.99360877	9.628091582	10.42204461	6.664779105	11.1441813	7.605960953	12.41170164	9.785614575	9.355554821	6.143706328
Stem-G	12.26339123	10.9401588	9.92306002	7.977838001	12.491336	7.524123766	10.4073616	13.23799999	11.4420182	10.67133023	7.620024275	14.95540362	11.89136159	8.722041874	11.92558689	13.78060709	6.604180075	7.98224257	9.423819748	9.527105533	11.87363924	10.90777948	8.245742835	11.06709056	12.31096811	11.01893641	8.816691429	9.275187125	10.9939037	12.69321523	11.95397421	8.255693489	7.181326215	13.15235998	12.35807766	9.209120273	12.86860652	9.351922	6.578649441	13.59874266	13.21717125	12.42969921	6.805485937	12.47197045	13.66464348	12.35141595	7.984157335	8.100176103	8.545324901
Stem-W	10.25853954	12.14271497	12.17185101	7.662330135	11.1572685	7.75423057	11.6501789	12.79848513	12.38744386	8.062990531	6.852810375	14.61495753	11.35952309	7.05688153	12.18382842	13.16192205	7.73525589	8.737098023	10.16771397	6.89284635	12.10842672	8.349716165	9.540412222	11.22997879	11.75457578	9.748935255	6.833252752	9.247694955	11.72632532	11.51933689	8.640501031	7.421068977	8.453850202	11.82712566	7.60861214	13.86062759	11.10255589	7.744620836	6.771852574	10.13392565	8.651213178	10.79307287	7.987259274	10.90345259	10.93657905	12.94835871	8.135439958	8.528375967	7.690748816
Tendril-Y	12.00052237	10.85121418	9.632356079	11.18606522	12.75513221	6.99334414	11.05384671	13.20623919	11.44494973	8.802319792	8.269395552	14.57804993	12.43164712	8.178254017	11.82112921	13.79135293	6.668847174	7.863964254	9.76543253	10.81289259	11.5564865	10.90201201	7.401519544	10.72390777	12.02379916	10.61592323	7.212251558	10.33671854	11.67959079	12.93238579	11.08644809	7.408294354	6.714691997	13.41370472	12.8523424	9.862160771	13.5426063	8.761243713	11.51163613	11.99552692	13.56399583	12.87605564	6.791662155	12.39296626	14.10071455	12.65099692	6.960851462	8.050129802	9.846770136
Tendril-WD	12.02104734	11.44885579	13.28257675	9.586919519	12.40094879	7.359281029	10.40241344	13.1935826	11.55883403	8.657127864	8.423914268	14.77640159	12.16938509	8.538728912	11.99718742	13.81092269	6.634651347	7.806109201	10.86629756	9.488466137	12.03003685	11.11344103	7.228914867	11.2790491	11.92718338	11.05249605	7.105594276	9.225165654	12.16994196	12.7339762	11.41394741	7.276876582	6.721600512	13.42512245	12.93334549	13.33422928	13.22008164	8.381157172	10.37001803	12.6385958	13.58845016	12.84181378	7.1361025	12.46435323	14.14374784	12.40466683	6.900665581	7.476725955	10.05416789
Tendril-FS	11.20559676	11.04531088	12.72894689	7.05007537	12.41875018	8.103488897	10.62949854	13.62055873	12.03528568	10.35246098	7.122802117	14.77562468	11.02135942	8.992565462	11.78966881	13.52289095	7.496920336	8.523797159	10.34775054	7.760525912	12.00101404	10.50179075	10.06880067	11.03239843	11.59442818	10.45863833	8.911575746	9.010315497	10.38012732	12.18852832	10.46115455	8.522676335	7.553885238	12.72451794	11.15666986	13.92094517	12.37430844	8.117824888	9.34266363	13.65855432	11.90155643	12.41332072	6.572548655	12.46072785	12.38673844	13.13492387	8.861410054	7.957977456	8.093030153
