# Supplementary material for: Comprehensive Sequence Analysis of IQD Gene Family and their Expression Profiling in Grapevine (Vitis vinifera)
Source: Genes (Basel). 2020 Feb 24;11(2):235. doi: 10.3390/genes11020235 (PMC7073947; doi:10.3390/genes11020235)
Supplement: Supplementary file 1 [file genes-11-00235-s001.zip › supplementary/Table S5.xlsx]

## Sheet: Sheet1
	eigenvalue	variance.percent	cumulative.variance.percent						Dim.1	Dim.2	Dim.3	Dim.4	Dim.5			Dim.1	Dim.2	Dim.3	Dim.4	Dim.5
Dim.1	14.2	70.9786	70.9786					OC1	6.57397	1.10397	0.580757	0.0185499	1.82404		OC1	0.933223	0.0230734	0.00692025	0.000167408	0.00791455
Dim.2	2.09	10.4502	81.4289					OC2	6.54221	0.488171	1.0434	0.0506219	6.22063		OC2	0.928715	0.010203	0.012433	0.00045685	0.0269914
Dim.3	1.19	5.95796	87.3868					OC3	5.16521	8.69812	0.331557	0.204984	0.446937		OC3	0.733238	0.181795	0.00395081	0.00184993	0.00193926
Dim.4	0.902	4.51237	91.8992					OC4	1.5695	1.82103	47.8841	5.99443	11.5931		OC4	0.222802	0.0380603	0.570583	0.0540982	0.0503028
Dim.5	0.434	2.16951	94.0687					NR1	6.4716	0.212411	1.47555	0.00134636	6.80688		NR1	0.91869	0.00443949	0.0175825	1.21505e-05	0.0295351
								NR2	5.79683	0.0439936	2.15807	1.1449	14.4333		NR2	0.822901	0.000919486	0.0257154	0.0103325	0.0626265
								NR3	4.91702	2.44489	0.0307176	2.57544	15.3904		NR3	0.698007	0.0510993	0.000366029	0.0232427	0.0667793
	Dim.1	Dim.2	Dim.3	Dim.4	Dim.5			NR4	4.24563	11.1662	4.68136	0.491501	1.19608		NR4	0.602699	0.233378	0.0557827	0.00443567	0.00518982
VvIQD1	0.97276	2.37583	5.55937	1.71508	-1.2769			R1	0.786226	1.93254	5.17761	83.9314	6.43604		R1	0.111611	0.0403909	0.061696	0.757459	0.027926
VvIQD2	0.664469	0.344246	-0.430024	-0.207679	0.099277			R2	6.18523	1.76676	0.0287958	0.0515918	0.478138		R2	0.878038	0.0369261	0.000343128	0.000465603	0.00207464
VvIQD3	-2.05448	-0.212472	-0.194913	-0.203156	0.00684648			R3	5.98181	2.10472	0.867936	0.952149	5.73076		R3	0.849162	0.0439897	0.0103422	0.0085929	0.0248658
VvIQD4	-1.9545	-0.228282	-0.252137	-0.186437	-0.0363364			R4	2.80868	0.515578	29.5573	0.19984	11.2034		R4	0.398713	0.0107758	0.352202	0.0018035	0.0486118
VvIQD5	1.25582	0.739733	-0.890155	-0.326015	-0.242556			O1	6.66747	0.96988	0.168346	0.59108	1.04127		O1	0.946496	0.0202709	0.00200599	0.00533435	0.00451809
VvIQD6	-1.94714	-0.248604	-0.117161	-0.204773	0.0598855			O2	6.78064	0.0420435	0.0987586	0.651992	0.884196		O2	0.962561	0.000878729	0.0011768	0.00588406	0.00383654
VvIQD7	-1.26339	-0.30816	-0.386784	-0.197427	-0.250521			O3	4.76756	9.75668	3.00326	1.37126	6.31038		O3	0.67679	0.203919	0.0357866	0.0123753	0.0273808
VvIQD8	10.5737	3.69188	-0.762508	-0.372209	1.37977			O4	1.90942	29.0226	0.320879	0.781939	0.48847		O4	0.271056	0.606586	0.00382356	0.00705681	0.00211948
VvIQD9	0.726547	0.108363	1.31285	0.0528199	0.538916			LO1	5.9731	5.60021	0.0346805	0.239352	0.349469		LO1	0.847925	0.117047	0.000413249	0.00216009	0.00151635
VvIQD10	-0.729485	-0.409731	-0.515966	-0.131983	-0.605111			LO2	6.82969	0.126804	0.888418	0.0006359	2.06782		LO2	0.969524	0.00265026	0.0105863	5.73884e-06	0.00897228
VvIQD11	-1.67846	-0.307517	-0.209767	-0.196831	-0.00111046			LO3	6.68102	0.0553683	0.190011	0.696376	1.93586		LO3	0.948419	0.00115722	0.00226416	0.00628461	0.00839971
VvIQD12	5.97493	7.63911	-1.68325	0.100591	-0.47976			LO4	3.34719	22.128	1.4785	0.0506231	5.1627		LO4	0.475158	0.462486	0.0176177	0.000456861	0.022401
VvIQD13	-1.39735	-0.196467	-0.280656	-0.190567	-0.121321
VvIQD14	-1.91969	-0.247738	-0.224269	-0.23102	0.02129
VvIQD15	-1.07485	-0.221529	-0.33102	-0.205272	-0.06449
VvIQD16	-0.336151	0.234416	1.32084	0.0958139	0.857526
VvIQD17	-1.51559	-0.202581	-0.175708	-0.138046	-0.141757
VvIQD18	-1.73667	-0.274984	-0.31272	-0.151697	-0.209949
VvIQD19	-1.03683	-0.184368	-0.372937	-0.158987	-0.39877
VvIQD20	-1.98749	-0.243295	-0.159128	-0.0690808	0.0740805
VvIQD21	0.544714	-0.320044	-0.433066	-0.255702	-0.310338
VvIQD22	-1.11085	-0.120531	-0.108845	-0.150321	0.0358757
VvIQD23	0.462117	-0.683029	-0.433176	-1.09688	2.047
VvIQD24	2.57204	-0.648452	2.56927	-0.020125	1.27991
VvIQD25	-0.916351	-0.026	-0.469124	-0.200484	-0.101606
VvIQD26	-1.51644	-0.244946	0.0599971	-0.168177	0.137169
VvIQD27	-1.63448	-0.101679	0.497824	-0.0910869	0.361167
VvIQD28	-1.82906	-0.220628	-0.166965	-0.1789	0.0597555
VvIQD29	-0.240696	-0.040715	0.0723054	-0.125475	-0.21039
VvIQD30	-1.38392	-0.228715	-0.175771	-0.188477	-0.100423
VvIQD31	-1.41877	-0.147109	0.0315411	-0.220655	0.259121
VvIQD32	-0.540041	0.186768	2.36127	0.201482	0.644262
VvIQD33	-1.78071	-0.228437	0.100775	-0.169806	0.14544
VvIQD34	-1.93352	-0.222757	-0.233009	-0.205944	-0.0343081
VvIQD35	-0.488588	-0.219882	0.0840662	0.00683509	0.262277
VvIQD36	0.397073	-1.118	-1.98242	6.19301	0.770366
VvIQD37	21.3523	-4.39255	0.118669	-0.390636	-0.409348
VvIQD38	-1.98747	-0.20242	-0.228913	-0.189045	-0.0197765
VvIQD39	-1.79865	-0.154471	-0.121381	-0.186619	-0.00678175
VvIQD40	2.5007	-0.668512	-0.406828	0.224268	-2.71725
VvIQD41	-0.581577	-0.169821	-0.445866	-0.0648005	-0.567863
VvIQD42	0.0139744	-0.50892	-0.226522	-0.225047	-0.119368
VvIQD43	-1.67032	-0.283842	-0.164617	-0.231336	-0.017615
VvIQD44	-0.464957	-0.0278031	-0.485612	-0.186536	-0.246659
VvIQD45	-0.868113	-0.459986	-0.567489	-0.118506	-0.651113
VvIQD46	-0.676325	-0.0210193	0.453356	-0.085508	0.0800906
VvIQD47	-0.835142	-0.319954	-0.125546	-0.223124	0.139411
VvIQD48	-1.80617	-0.033751	-0.233905	-0.230208	0.102858
VvIQD49	-1.89694	-0.220642	-0.233978	-0.215327	-0.0208817
